# Supplementary material for: Effectiveness of Exercise in Patients with Overweight or Obesity Suffering from Knee Osteoarthritis: A Systematic Review and Meta-Analysis
Source: Int J Environ Res Public Health. 2022 Aug 24;19(17):10510. doi: 10.3390/ijerph191710510 (PMC9518463; doi:10.3390/ijerph191710510)
Supplement: Supplementary file 1 [file ijerph-19-10510-s001.zip]

Archive with 7 entries (6 files):
- Suplementary material File S2.pdf
- Supplementary material File S1.pdf
- Supplementary material File S3.pdf
- __MACOSX/
- __MACOSX/._Suplementary 2.pdf
- __MACOSX/._Supplementary 1.doc
- __MACOSX/._Supplementary material 3.docx
